# Supplementary material for: Prostaglandin F2 and EP2 Agonists Exert Different Effects on 3D 3T3-L1 Spheroids during Their Culture Phase
Source: Biomedicines. 2021 Dec 2;9(12):1821. doi: 10.3390/biomedicines9121821 (PMC8698783; doi:10.3390/biomedicines9121821)
Supplement: Supplementary file 1 [file biomedicines-09-01821-s001.zip]

Archive with 1 entries (1 files):
- biomedicines-1455925-supplementary.pdf
